# Supplementary material for: Novel Anti-Neuroinflammatory Properties of a Thiosemicarbazone–Pyridylhydrazone Copper(II) Complex
Source: Int J Mol Sci. 2022 Sep 14;23(18):10722. doi: 10.3390/ijms231810722 (PMC9505367; doi:10.3390/ijms231810722)
Supplement: Supplementary file 1 [file ijms-23-10722-s001.zip]

Archive with 1 entries (1 files):
- ijms-1870147-supplementary.pdf
